# Supplementary material for: Genetic characteristic of mumps virus from 2012 to 2016 and its serum antibody level among general healthy population during 2018–2020 in Jiangsu Province, China
Source: BMC Infect Dis. 2024 Jul 22;24:718. doi: 10.1186/s12879-024-09609-1 (PMC11265432; doi:10.1186/s12879-024-09609-1)
Supplement: Supplementary file 1 — Supplementary Material 1 [file 12879_2024_9609_MOESM1_ESM.xlsx]

## Sheet: Sheet1
The time and location of isolates collected
Code	Isolation time	City
JS-2012-MUV-NJ74	2012	Nanjing
JS-2012-MUV-NJ80	2012	Nanjing
JS-2012-MUV-NJ82	2012	Nanjing
JS-2012-MUV-NJ95	2012	Nanjing
JS-2012-MUV-NJ113	2012	Nanjing
JS-2012-MUV-NJ128	2012	Nanjing
JS-2012-MUV-NJ132	2012	Nanjing
JS-2012-MUV-NJ141	2012	Nanjing
JS-2013-MUV-9-NT2	2013	Nanjing
JS-2013-MUV-9-NT4	2013	Nanjing
JS-2013-MUV-9-NT6	2013	Anhui
JS-2013-MUV-8-NJ501	2013	Nanjing
JS-2013-MUV-8-NJ503	2013	Nanjing
JS-2013-MUV-8-NJ505	2013	Nanjing
JS-2013-MUV-8-NJ507	2013	Nanjing
JS-2013-MUV-8-ZJ508	2013	Zhengjiang
JS-2013-MUV-8-NJ509	2013	Nanjing
JS-2013-MUV-8-NJ511	2013	Anhui
JS-2013-MUV-8-NJ512	2013	Nanjing
JS-2013-MUV-8-NJ516	2013	Anhui
JS-2013-MUV-8-NJ518	2013	Nanjing
JS-2013-MUV-8-NJ522	2013	Zhejiang
JS-2013-MUV-8-NJ524	2013	Anhui
JS-2013-MUV-8-525	2013	Nanjing
JS-2013-MUV-8-NJ527	2013	Henan
JS-2013-MUV-8-NJ532	2013	Anhui
JS-2013-MUV-8-NJ538	2013	Anhui
JS-2013-MUV-8-NJ540	2013	Nanjing
JS-2013-MUV-8-NJ541	2013	Anhui
JS-2013-MUV-8-NJ542	2013	Nanjing
JS-2013-MUV-8-NJ546	2013	Nanjing
JS-2013-MUV-8-NJ547	2013	Nanjing
JS-2013-MUV-8-NJ549	2013	Anhui
JS-2013-MUV-8-TZ550	2013	Taizhou
JS-2013-MUV-8-NJ551	2013	Nanjing
JS-2013-MUV-8-NJ553	2013	Nanjing
JS-2013-MUV-8-NJ554	2013	Nanjing
JS-2013-MUV-8-WX556	2013	Wuxi
JS-2013-MUV-8-HA559	2013	Huian
JS-2013-MUV-014-NC3	2013	Nantong
JS-2013-MUV-014-NC11	2013	Nantong
JS-2013-MUV-014-NC15	2013	Nantong
JS-2013-MUV-014-NC16	2013	Nantong
JS-2013-MUV-014-NC18	2013	Nantong
JS-2013-MUV-014-NC22	2013	Nantong
JS-2013-MUV-014-NC23	2013	Nantong
JS-2013-MUV-014-NC25	2013	Nantong
JS-2013-MUV-014-RG7	2013	Nantong
JS-2013-MUV-014-RG10	2013	Nantong
JS-2013-MUV-014-RG14	2013	Nantong
JS-2013-MUV-017-SZ01	2013	Suzhou
JS-2013-MUV-017-SZ02	2013	Suzhou
JS-2013-MUV-017-SZ03	2013	Suzhou
JS-2013-MUV-017-SZ04	2013	Suzhou
JS-2013-MUV-017-SZ05	2013	Suzhou
JS-2013-MUV-017-SZ06	2013	Suzhou
JS-2013-MUV-017-SZ08	2013	Suzhou
JS-2013-MUV-017-SZ10	2013	Suzhou
JS-2013-MUV-017-SZ12	2013	Suzhou
JS-2013-MUV-017-SZ14	2013	Suzhou
JS-2013-MUV-017-SZ15	2013	Suzhou
JS-2013-MUV-017-SZ16	2013	Suzhou
JS-2013-MUV-017-SZ19	2013	Suzhou
JS-2013-MUV-017-SZ20	2013	Suzhou
JS-2013-MUV-017-SZ21	2013	Suzhou
JS-2013-MUV-017-SZ22	2013	Suzhou
JS-2013-MUV-017-SZ33	2013	Suzhou
JS-2013-MUV-017-SZ42	2013	Suzhou
JS-2013-MUV-017-SZ45	2013	Suzhou
JS-2013-MUV-017-SZ46	2013	Suzhou
JS-2013-MUV-017-SZ48	2013	Suzhou
JS-2013-MUV-017-SZ56	2013	Suzhou
JS-2013-MUV-017-SZ59	2013	Suzhou
JS-2013-MUV-016-XY2	2013	Xuzhou
JS-2013-MUV-016-XY3	2013	Xuzhou
JS-2013-MUV-016-XY7	2013	Xuzhou
JS-2013-MUV-016-XY9	2013	Xuzhou
JS-2013-MUV-016-XY10	2013	Xuzhou
JS-2013-MUV-016-XY12	2013	Xuzhou
JS-2013-MUV-016-XY15	2013	Xuzhou
JS-2013-MUV-016-XY19	2013	Xuzhou
JS-2013-MUV-016-XY29	2013	Xuzhou
JS-2013-MUV-016-XY30	2013	Xuzhou
JS-2013-MUV-016-XY36	2013	Xuzhou
JS-2013-MUV-018-NJ02	2013	Nanjing
JS-2013-MUV-018-NJ04	2013	Nanjing
JS-2013-MUV-018-NJ05	2013	Anhui
JS-2013-MUV-018-YC07	2013	Yanchen
JS-2013-MUV-018-NJ08	2013	Nanjing
JS-2013-MUV-018-NJ09	2013	Nanjing
JS-2013-MUV-018-NJ13	2013	Nanjing
JS-2013-MUV-018-NJ18	2013	Nanjing
JS-2013-MUV-018-HA19	2013	Huian
JS-2013-MUV-018-NJ22	2013	Nanjing
JS-2013-MUV-018-HA25	2013	Huian
JS-2013-MUV-018-NJ26	2013	Nanjing
JS-2013-MUV-018-NJ27	2013	Nanjing
JS-2013-MUV-018-NJ28	2013	Nanjing
JS-2013-MUV-018-NJ29	2013	Nanjing
JS-2013-MUV-018-NJ32	2013	Nanjing
JS-2013-MUV-018-NJ34	2013	Nanjing
JS-2013-MUV-018-NJ35	2013	Nanjing
JS-2013-MUV-018-NJ36	2013	Nanjing
JS-2013-MUV-018-NJ39	2013	Nanjing
JS-2013-MUV-018-NJ42	2013	Nanjing
JS-2013-MUV-018-NJ43	2013	Nanjing
JS-2013-MUV-018-NJ47	2013	Nanjing
JS-2013-MUV-018-NJ48	2013	Nanjing
JS-2013-MUV-018-NJ49	2013	Nanjing
JS-2013-MUV-018-NJ52	2013	Nanjing
JS-2013-MUV-018-NJ57	2013	Nanjing
JS-2013-MUV-018-NJ58	2013	Nanjing
JS-2013-MUV-018-NJ61	2013	Nanjing
JS-2013-MUV-018-NJ63	2013	Nanjing
JS-2013-MUV-018-NJ64	2013	Nanjing
JS-2013-MUV-018-NJ69	2013	Nanjing
JS-2013-MUV-018-NJ70	2013	Nanjing
JS-2013-MUV-018-NJ75	2013	Nanjing
JS-2013-MUV-018-NJ77	2013	Nanjing
JS-2014-MUV-88-sq69	2014	Nanjing
JS-2014-MUV-88-sq71	2014	Nanjing
JS-2014-MUV-88-sq72	2014	Nanjing
JS-2014-MUV-88-sq73	2014	Nanjing
JS-2014-MUV-88-sq74	2014	Nanjing
JS-2014-MUV-88-sq75	2014	Nanjing
JS-2014-MUV-88-sq76	2014	Nanjing
JS-2014-MUV-88-sq77	2014	Nanjing
JS-2014-MUV-99-NC2	2014	Nantong
JS-2014-MUV-99-NC37	2014	Nantong
JS-2014-MUV-99-NC47	2014	Nantong
JS-2014-MUV-99-RG48	2014	Nantong
JS-2014-MUV-99-RG50	2014	Nantong
JS-2014-MUV-141-SZ12	2014	Suzhou
JS-2014-MUV-141-SZ13	2014	Suzhou
JS-2014-MUV-141-SZ14	2014	Suzhou
JS-2014-MUV-141-SZ28	2014	Suzhou
JS-2014-MUV-141-SZ55	2014	Suzhou
JS-2014-MUV-65-YC2	2014	Yanchen
JS-2014-MUV-20-WX31	2014	Wuxi
JS-2014-MUV-130-XZ57	2014	Xuzhou
JS-2014-MUV-103-CZ5	2014	Changzhou
JS-2014-MUV-103-CZ7	2014	Changzhou
JS-2014-MUV-103-CZ9	2014	Changzhou
JS-2014-MUV-35-TZ3	2014	Taizhou
JS-2015-MUV-78--3	2015	Nantong
JS-2015-MUV-78--4	2015	Nantong
JS-2015-MUV-153--1	2015	Wuxi
JS-2015-MUV-153--2	2015	Wuxi
JS-2015-MUV-153--4	2015	Wuxi
JS-2015-MUV-153--5	2015	Wuxi
JS-2015-MUV-153--7	2015	Wuxi
JS-2015-MUV-159--1	2015	Wuxi
JS-2015-MUV-159--2	2015	Wuxi
JS-2016-MUV-9--6	2016	Suzhou
JS-2016-MUV-9--61	2016	Suzhou
JS-2016-MUV-9--69	2016	Suzhou
JS-2016-MUV-9--70	2016	Suzhou
